# Supplementary material for: Safety and Efficacy of the Consumption of the Nutraceutical “Red Yeast Rice Extract” for the Reduction of Hypercholesterolemia in Humans: A Systematic Review and Meta-Analysis
Source: Nutrients. 2024 May 11;16(10):1453. doi: 10.3390/nu16101453 (PMC11124448; doi:10.3390/nu16101453)
Supplement: Supplementary file 1 [file nutrients-16-01453-s001.zip]

Archive with 1 entries (1 files):
- nutrients-2984373-supplementary.pdf
